# Supplementary material for: Achilles heel of a powerful invader: restrictions on distribution and disappearance of feral pigs from a protected area in Northern Pantanal, Western Brazil
Source: PeerJ. 2018 Jan 12;6:e4200. doi: 10.7717/peerj.4200 (PMC5768166; doi:10.7717/peerj.4200)
Supplement: Table S1 [file peerj-06-4200-s001.xlsx]

## Sheet: sus_scrofa_records
esp	long	lat
Sus scrofa	605422	8141236
Sus scrofa	588984	8164479
Sus scrofa	605344	8143347
Sus scrofa	605422	8141236
Sus scrofa	607524	8142119
Sus scrofa	605373	8152729
Sus scrofa	605812	8142232
Sus scrofa	607625	8144550
Sus scrofa	609041	8147936
Sus scrofa	606568	8142645
Sus scrofa	603821	8140034
Sus scrofa	607266	8146382
Sus scrofa	553569	8141521
Sus scrofa	601134	8142097
Sus scrofa	608105	8147016
Sus scrofa	596028	8141422
Sus scrofa	589041	8162997
Sus scrofa	601134	8142097
Sus scrofa	609609	8137507
Sus scrofa	601019	8142255
Sus scrofa	605906	8137671
Sus scrofa	608861	8149126
Sus scrofa	600155	8142680
Sus scrofa	610513	8142544
Sus scrofa	609021	8137197
Sus scrofa	605373	8152729
Sus scrofa	607266	8146382
Sus scrofa	608153	8145226
Sus scrofa	603242	8137312
Sus scrofa	608704	8137597
Sus scrofa	606568	8142645
Sus scrofa	608105	8147016
Sus scrofa	608669	8147384
Sus scrofa	605251	8139831
Sus scrofa	608185	8144617
Sus scrofa	609609	8137507
Sus scrofa	607266	8146382
Sus scrofa	606075	8144652
Sus scrofa	607444	8142598
Sus scrofa	610513	8142544
Sus scrofa	602224	8142247
Sus scrofa	603159	8141565
Sus scrofa	609243	8148297
Sus scrofa	606365	8143364
Sus scrofa	605812	8142232
Sus scrofa	605344	8143347
Sus scrofa	606365	8143364
Sus scrofa	608861	8149126
Sus scrofa	604152	8141884
Sus scrofa	609969	8143507
Sus scrofa	601737	8136104
Sus scrofa	609860	8153401
Sus scrofa	608704	8137597
Sus scrofa	609860	8153401
Sus scrofa	595989	8154072
Sus scrofa	603821	8140034
Sus scrofa	608295	8143695
Sus scrofa	609041	8147936
Sus scrofa	607915	8143427
Sus scrofa	605422	8141236
Sus scrofa	608153	8145226
Sus scrofa	604717	8142393
Sus scrofa	607915	8143427
Sus scrofa	607699	8137950
Sus scrofa	596028	8141422
Sus scrofa	605373	8152729
Sus scrofa	610264	8141842
Sus scrofa	603794	8138245
Sus scrofa	602224	8142247
